# Supplementary material for: The fly liquid-food electroshock assay (FLEA) suggests opposite roles for neuropeptide F in avoidance of bitterness and shock
Source: BMC Biol. 2021 Feb 16;19:31. doi: 10.1186/s12915-021-00969-7 (PMC7888162; doi:10.1186/s12915-021-00969-7)
Supplement: Supplementary file 4 — Additional file 4. All the data from Figs. 1, 2, 3, 4, 5, 6 and 7, S1, S3. [file 12915_2021_969_MOESM4_ESM.xlsx]

## Sheet: Fig1
Figure 1a					Figure 1b						Figure 1c					Figure 1e
deprivation time	0 h	6 h	18 h		sucrose (mM)	10	64	400	400		sucrose (mM)	26	64	2000		bouts	single	combined
									first 5 PE only
bout lengths (sec)	2.6	5.6	4.2								bout lengths (sec)	34	30	33		bout lengths (sec)	1.2	3
	11.8	5.6	6.2		bout lengths (sec)	1.4	3.4	4.2	4.2			49	10	31			0.6	16
	2	6.6	4.4			1.2	3	6.2	6.2			5	8	61			1.4	2.2
	1.4	8.2	14			0.6	2.4	4.4	4.4			14	13	39			1.4	4.2
	2	4	1.2			4.2	11.8	14	14			10	19	24			3.2	2.4
	7	2.2	1.6			1	1.6	1.2	1.2			4	10	26			11.2	5.6
	2.2	9.8	8.4			4.4	4.8	1.6	2.2			15	16	48			2.6	6.2
	3.4	2.4	1.6			1	4.8	8.4	1.6			1	1	46			1.2	2.2
	1.8	2.2	21.6			2	10	1.6	26			2	5	32			4	1.8
	2.6	5.8	3.2			4.4	3.8	21.6	6.4			2	5	18			2.6	1.8
	1.6	8.8	2			1.8	7.8	3.2	8.6			2	4	66			2.2	0.8
	4.4	7.8	1.4			3.4	7.6	2	34.8			1	12	39			2.6	5.8
	2	3.6	1			3.6	2	1.4	2.8			4	6	13			2.4	12
	18.6	2.8	18.4			1.6	1.4	1	3.2			150	10	20			2.6	3
	1.6	1.8	1.6			1	0.8	18.4	7.6			3	5	44			0.8	12.2
	2.6	1.4	1.2			1.8	2.6	1.6	1.2			7	27	46			1.4	3.8
	1.6	1.6	16.4			0.6	4.6	1.2	19.8			12	26	32			2.2	1.6
	3.4	13.2	17.2			1	1.8	16.4	7			37	71	141			1.6	3
	4	5.6	3.6			0.8	1.4	17.2	2.4			14	20	18			26.2	21.2
	1.4	5.4	1.4			2.2	1.4	3.6	2.8			20	29	47			22.8	2.2
	3.2	4.2	1.8			1.8	8.2	1.4	10.8			9	34	63			3.6	1.8
	0.8	1.6	10.8			1.6	4.8	1.8	16.6			11	32	11			14.4	27.2
	5	1.4	0.6			1	1	10.8	15.8			27	31	30			1.8	4.6
	1	1.6	1			1.8	1.2	0.6	41.8			13	12	30			15.8	3.2
	3.2	2.6	1.6			1.4	1	1	2			7	6	17			8.2	28.8
	2.2	5.4	13			0.6	1.6	1.6	10.6			5	26	20			3	17.2
	4.4	2	2.2			0.6	1.8	13	4.8			6	17	19			1.4	10.2
	1.4	4.2	1.6			1.6	2.4	2.2	12.8			4	24	62			1.4	14.6
	2	2.4	26			0.6	2	1.6	13.6			34	22	45			19	3.4
	4.2	2.6	6.4			0.6	1.8	26	1.8			6	20	14			2.8	1.8
	3.8	1.8	8.6			2	2.8	6.4	12.4			2	38	27			2.8	5.6
	3	2.2	3.6			0.8	1.6	8.6	2.2			7	3	70			3	6.4
	3	5.6	3.8			0.6	1.2	3.6	2.4			21	26	51			3.8	10.4
	2.2	3	6.8			2	3	3.8	1.4			5	47	39			13.8	1.2
	1.6	2	2			1.6	9.6	6.8	1.6			5	4	52			22.8	6.6
	2	1.2	1.8			3.6	7.4	2	3.6				38	66			10.2	1.2
	3.4	3	34.8			2.2	2	1.8	1.2			4	5	90			50.4	7.6
	3.8	3.6	2.8			0.8	0.8	34.8	3.4			6	21	71			16.6	1.8
	6.8	2.4	3.2			1	1.6	2.8	2.6			2	23	73			5.6	17
	2.2	3.2	7.6			2.2	1.8	3.2	1.2			4	16	29			1.2	2.6
	2.6	6.2	1.2			0.8	0.8	7.6	1.2			3	5	26			3.8	0.4
	2.8	11	19.8			1.8	2.4	1.2	4			5	12	45			2.8	7.8
	2	1.2	7			0.8	1.8	19.8	2.6			3	5	21			2.4	13.2
	1.8	3.4	2.4			1.4	1.4	7	2.2			12	17	32			0.8	2.8
	1.2	4.4	2.8			0.8	0.6	2.4	2.6			3	11	29			2.6	2
	2.6	7	10.8			2.2	3.2	2.8	2.4			6	26	73			3.4	2.6
	2.8	2.2	16.6			1	1.2	10.8	1.6				39				1.8	27
	3.6	2	15.8			4.2	20.2	16.6	26.2				65				2.4	29.8
	2	1.8	41.8			4.6	1.4	15.8	22.8				2				16.4	4.4
	2.4	1.6	2			3.2	3.8	41.8	3.6				5				4.4	13.4
	1.8	2	3.8			16.4	1.8	2	14.4				6				2.8	25.6
	2	1	1.6			22.2	0.8	3.8	8.2				7				2	18.6
	1.8	2.6	12.2			2.6	2.2	1.6	3				4				2.6	5.6
	1.2	9	12.6			2.4	3	12.2	1.4				3				8.4	14.6
	2	1.4	6.2			31.8	2	12.6	1.4				3				24.2	4.6
	2.8	4.2	1.6			2.2	1.8	6.2	19				6				13.8	8.4
	1.8	1.4	2.4			1.6	2	1.6	2.4				7				4	21.4
	1.6	3	13.8			1	3.2	2.4	0.8				4				6.6	2.2
	1.4	3	10.6			1.6	2.2	13.8	2.6								1.8	49
	1.4	2.4	4.8			1.6	1.4	10.6	3.4								6	2.4
	2.8	3.4	12.8			1.8	4	4.8	1.8								41.2	26.4
	2.8	1.6	13.6			2	5.2	12.8	16.4								16	8.2
	8.2	3	1.8			1	2.4	13.6	4.4								3.4	13.6
	2.2	2	4.4			1	1.4	1.8	2.8								3	29.2
	4	2.6	2			1.8	23.8	4.4	2								4.8	15.2
	1.4	1.8	12.4			1.8	1.8	2	2.6								4	44
	1.8	1.6	2.2			46	2	12.4	8.4								3.2	24.8
	2.2	5.2	2.4			3.6	3.4	2.2	24.2								1.8	2.6
	9	3.8	1.4			4.4	2	2.4	13.8								3.2	15.2
	2.6	3.6	1.6			7	7.4	1.4	4								1.6	2.2
	3	8.8	2.4			11	2.4	1.6	6.6								2.6	31.8
	2.8	4.8	4.8			17	2.2	2.4	1.8								2.4	4.8
	3	2.4	7.4			2.8	5.4	4.8	2.2								0.6	5.6
	3.2	2.8	32.2			3.6	6.6	7.4	1.4								3.2	3.2
	2.6	2	22.4			34	0.8	32.2	2.4								7.6	20.8
		6.4	17			15.8	3.8	22.4	2.4								2.2	4.8
		2.2	7.8			3.6	2.6	17	2.2								1.4	46
		1.6	1.2			6.2	3.4	7.8	3								2.4	50.6
		2	3.6			1	2	1.2	11.4								2.4	5.2
		1.6	4.2			4.8	2.6	3.6	3.8								2.2	4.4
		0.8	2.8			10.6	2.2	4.2	1.6								1.2	4.2
		1.6	3.6			2.2	7	2.8	3								2.2	11.8
		1	1.2			8	5.2	3.6	4.6								1.8	21.2
		1.6	3.4			8.4	3	1.2	2.2								1.8	26.2
		1.6	2.6			10	21.8	3.4	28.8								0.8	30.4
		3.8	1.2			3.4	9.4	2.6	17.2								1.4	3.2
		1.8	0.6			9	6.2	1.2	11.6								1.4	24.4
		2.4	1.4			2	4.4	0.6	8.6								2	11.2
		2.4	1.4			2	2.6	1.4	2.6								5.6	3.8
		1.8	3.2			5	2.8	1.4	3.6								2.8	9.8
		1.6	11.2			10	2.8	3.2	3.4								7.4	5.2
		1.4	2.6			2.2	1.4	11.2	1.8								2	9.2
		1.2	1.2			18.4	2	2.6	2.8								1.6	49.8
		2.2	4			3.2	1	1.2	1.2								3.6	7
		1.8	2.6			14	0.6	4	7.6								3	22.8
		1.6	2.2			0.8	1	2.6	1.2								11.4	1.4
		2.2	2.6			1.8	1.6	2.2	2.2								3.8	4
		2.6	2.4			0.8	11.8	2.6	1.8								1.6	1.8
		3.4	2.6			1	1.2	2.4	12								3	30.6
		1.8	0.8			21.8	3.6	2.6	2.6								4.8	3.8
		2.4	1.4			6.6	2.8	0.8	2.6								11.6	6.4
		2	2.2			2.6	2	1.4	13.2								2.2	1.6
		1.4	1.6			1.4	3.8	2.2	27								1.8	5.4
		4.8	26.2			4.6	1.6	1.6	3								10
		3.8	22.8			0.8	9	26.2	4.4								13.6
		1.8	3.6			2	3.8	22.8	13.4								2.6
		2.6	14.4			1.8	0.6	3.6	3.8								3
		4.4	1.8			2.2	1.4	14.4	25.6								29.8
		1.6	15.8			1.2	10.4	1.8	3								4.6
		3.8	8.2			8.4	1.2	15.8	12								2.2
		3.4	3			1	3	8.2	5.6								28.8
		3.6	1.4			3.6	1	3	14.6								17.2
		2.2	1.4			2.2	1.2	1.4	7.6								11.6
		4.6	19			12.8	1.8	1.4	1.6								14
		3	2.8			4	9	19	4								0.8
		2.8	2.8			1.4	2	2.8	29.2								2.6
		1.8	3			1.2	0.8	2.8	9								14.8
		2.6	3.8			0.6	9.2	3	23.4								10.4
		3.8	13.8			0.8	3	3.8	0.6								8.6
		2.2	22.8			2	2.4	13.8	0.8								2.6
		3.2	10.2			2.4	1.2	22.8	5.6								3.6
		1.4	50.4			2.4	7.8	10.2	3.2								3.4
		1	16.6			0.8	1.4	50.4	7.4								1.8
		2.4	5.6			1.2	1.2	16.6	13.2								5.6
		2.6	1.2			0.6	4.2	5.6	3								6.4
		1.6	3.8			1	15.2	1.2	31.4								3.6
		2.6	2.8			1.2	7	3.8	7.8								2.2
		3	2.4			1	2.6	2.8	2								1.2
		1.6	0.8			0.8	1	2.4	2.6								1.4
		4.4	2.6			1.4	4.8	0.8	4.4								2
		3.6	3.4			0.6	1.4	2.6	2.4								2.6
		3.6	1.8			0.8	6.2	3.4	3.2								3.2
		5.4	2.4			3.8	1.2	1.8	12.6								7.6
		1.4	16.4			2.2	2.2	2.4	9.6								1.6
		2.4	4.4			1.4	4.6	16.4	4.8								2.8
		2.2	2.8			1.4	14.4	4.4	21								1.2
		2.2	2			1	3.8	2.8	2.4								7.6
			2.6			0.8	1.6	2	3.2								1.2
			8.4			1.6	2.2	2.6	5.2								2.2
			24.2			0.6	1.6	8.4	4.2								4
			13.8			4	1.6	24.2	3.6								1.8
			4			2.2	1	13.8	2								12
			6.6			2.2	1.8	4	1.6								2.6
			1.8			3.2	0.8	6.6	5.4								2.6
			6			3.8	1.6	1.8									13.2
			41.2			1	1	6									2.8
			16			2.6	3.2	41.2									2
			3.4			2.6	2.2	16									1.8
			3			2.4	1.4	3.4									31.6
			4.8			4.4	15.4	3									8.8
			4			2.4	2.2	4.8									3.2
			3.2			1.8	1.4	4									0.6
			1.8			2.4	17.6	3.2									27
			3.2			1	4	1.8									3
			1.6			2.8	3.2	3.2									4.4
			2.6			2.4	2.4	1.6									13.4
			2.4			2.6	5	2.6									3.8
			0.6			3.2	5.8	2.4									1.8
			3.2			1.8	2	0.6									4.4
			7.6			3	2	3.2									3.8
			2.2			1.4	4.6	7.6									2.6
			1.4			1.2	1.8	2.2									1.6
			2.4			0.6	1.4	1.4									2.6
			2.4			0.8	1.4	2.4									25.6
			2.2			1.4	2.8	2.4									3
			1.2			1.8	2.2	2.2									12
			2.2			2	6	1.2									5.6
			1.8			2.4	0.8	2.2									14.6
			1.8			1.8	3.6	1.8									4.6
			0.8			1.2	2.2	1.8									2.6
			1.4			0.6	0.8	0.8									4.2
			1.4			0.8	1.6	1.4									2
			2			6.2	2.2	1.4									3.8
			5.6			2	2	2									5
			2.8			1.2	3	5.6									2.6
			7.4			2	2.4	2.8									2.2
			2			1.8	2	7.4									2.8
			1.6			1.4	1.8	2									1.2
			3.6			1.6	3.4	1.6									1
			3			1	1.2	3.6									8
			11.4			1	1.4	3									1.2
			3.8			1.8	1.8	11.4									3.2
			1.6			0.8	1.4	3.8									25.6
			3			0.6	17.4	1.6									2.4
			4.8			3.6	1.2	3									19.4
			11.6			0.6	4.4	4.8									3.6
			2.2			1	30	11.6									8.2
			1.8			2	5.8	2.2									5.6
			10			2	1.2	1.8									26.2
			13.6			4.2	11.4	10									2.4
			2.6			1.2	0.6	13.6									7.6
			3			0.8	1.2	2.6									1.6
			29.8			0.8	2.4	3									4
			4.6			8.2	1.2	29.8									29.2
			2.2			3.4	2.8	4.6									9
			28.8			12.4	11.2	2.2									23.4
			17.2			2.2	2.2	28.8									0.6
			11.6			50.8	0.8	17.2									0.8
			14			0.8	1.2	11.6									3
			0.8			1.2	6.2	14									13.2
			2.6			1.2	6.2	0.8									3.8
			14.8			0.8	2.8	2.6									15.6
			10.4			1.2	3	14.8									2.6
			8.6			0.6	1.6	10.4									14
			2.6			1.4	5.6	8.6									2.2
			3.6			0.8	5	2.6									26.8
			3.4			2.4	1.4	3.6									1.6
			1.8			3	3.8	3.4									4.8
			5.6			2	1.6	1.8									1.8
			6.4			1	4.6	5.6									2.2
			3.6			1	7.6	6.4									5.6
			2.2			1.8	1.2	3.6									3.2
			1.2			2	4	2.2									7.4
			1.4			1.6	7	1.2									13.2
			2			1.2	1.2	1.4									3
			2.6			2	2.4	2									25.4
			3.2			0.8	1.6	2.6									2.8
			7.6			0.8	2.8	3.2									3
			1.6			0.8	10.8	7.6									31.4
			2.8			1.6	4.6	1.6									7.8
			1.2			0.8	1.6	2.8									2
			7.6			1.6	2	1.2									2.6
			1.2			0.6	1.4	7.6									4.4
			2.2			1	1.2	1.2									3.4
			4			2	1.2	2.2									11.8
			1.8			2	8.2	4									6.8
			12			0.6	5.8	1.8									4.8
			2.6			2.2	8.4	12									6.6
			2.6			1.2	1.8	2.6									2.2
			13.2			3.2	1.8	2.6									26.2
			2.8			1.8	2	13.2									5.2
			2			1.8	2	2.8									1.6
			1.8			1.2	30	2									21.8
			31.6			0.6	3.2	1.8									2.4
			8.8					31.6									3.2
			3.2					8.8									12.6
			0.6					3.2									9.6
			27					0.6									4.8
			3					27									6
			4.4					3									3
			13.4					4.4									9.8
			3.8					13.4									5.2
			1.8					3.8									6.8
			4.4					1.8									21
			3.8					4.4									2.4
			2.6					3.8									3.2
			1.6					2.6									5.2
			2.6					1.6									4.2
			25.6					2.6									2.8
			3					25.6									7
			12					3									22.8
			5.6					12									1.4
			14.6					5.6									4
			4.6					14.6									1.8
			2.6					4.6									3
			4.2					2.6									7.2
			2					4.2									1.8
			3.8					2									11.8
			5					3.8									3
			2.6					5									3.8
			2.2					2.6									3.6
			2.8					2.2									2
			1.2					2.8									1.6
			1					1.2									5.4
			8					1
			1.2					8
			3.2					1.2
			25.6					3.2
			2.4					25.6
			19.4					2.4
			3.6					19.4
			8.2					3.6
			5.6					8.2
			26.2					5.6
			2.4					26.2
			7.6					2.4
			1.6					7.6
			4					1.6
			29.2					4
			9					29.2
			23.4					9
			0.6					23.4
			0.8					0.6
			3					0.8
			13.2					3
			3.8					13.2
			15.6					3.8
			2.6					15.6
			14					2.6
			2.2					14
			26.8					2.2
			1.6					26.8
			4.8					1.6
			1.8					4.8
			2.2					1.8
			5.6					2.2
			3.2					5.6
			7.4					3.2
			13.2					7.4
			3					13.2
			25.4					3
			2.8					25.4
			3					2.8
			31.4					3
			7.8					31.4
			2					7.8
			2.6					2
			4.4					2.6
			3.4					4.4
			11.8					3.4
			6.8					11.8
			4.8					6.8
			6.6					4.8
			2.2					6.6
			26.2					2.2
			5.2					26.2
			1.6					5.2
			21.8					1.6
			2.4					21.8
			3.2					2.4
			12.6					3.2
			9.6					12.6
			4.8					9.6
			6					4.8
			3					6
			9.8					3
			5.2					9.8
			6.8					5.2
			21					6.8
			2.4					21
			3.2					2.4
			5.2					3.2
			4.2					5.2
			2.8					4.2
			7					2.8
			22.8					7
			1.4					22.8
			4					1.4
			1.8					4
			3					1.8
			7.2					3
			1.8					7.2
			11.8					1.8
			3					11.8
			3.8					3
			3.6					3.8
			2					3.6
			1.6					2
			5.4					1.6
								5.4

## Sheet: Fig2
Figure 2a						Figure 2b							Figure 2c							Figure 2d
sucrose (mM)	64	64	400	400		FLEA resistor (MOhm)		33	10	3	1		FLEA resistor (MOhm)		33	10	3	1		FLEA resistor 1 (MOhm)	10	10	10	10
FLIC current	off	on	off	on		FLEA current	off	on	on	on	on		FLEA current	off	on	on	on	on		FLEA resistor 2 (MOhm)	33	10	3	1
ingested	43.0815	6.09113	243.861	141.594		ingested	117.813	75.9829	10.7795	19.5994	2.24082		food		231	58.4	223.4	70.8		preference	-0.569518	-0.522911	-0.138015	0.737661
(arbitrary	34.7808	20.7946	8.78237	244.31		(arbitrary	66.8651	61.2742	4.03651	9.91327	1.80408		interaction		626.2	107.6	212.4	93.8		for well 1	-0.360113	0.606757	0.749571	0.418367
fluorescence	11.539	3.92893	117.813	53.4166		fluorescence	86.0089	111.343	3.51809	68.4803	3.28245		time (sec)		347.6	136.8	219.8	68.6			-0.562214	0.226064	-0.360938	0.0881612
units)	56.5478	6.61647	66.8651	151.095		units)	59.1054	261.776	13.3851	27.7647	1.78772				308.2	230.2	283.8	97			-0.630058	-0.125991	0.28972	0.443804
	39.7481	1.43084	86.0089	288.954			80.1427	132.705	1.22914	5.07437	2.21696				427.2	292	75.4	85			-0.883823	0.535565	-0.0509491	0.446677
	19.6919	4.9744	59.1054	94.9289			70.8117	129.091	19.3147	10.9548	2.04314				385.2	139.2	74.2	60.6			-0.716814	0.268293	0.377581	-0.373665
	32.2007	8.84137	80.1427	188.866			99.6953	257.934	34.7958	13.1136	5.18336				384	303.4	136.2	60.8			-0.61646	0.295522	0.342105	0.161034
	9.67357	3.20239	70.8117	177.739			100.412	102.265	3.53316	79.6167	1.60104				419.2	339.2	98.4	74			-0.687779	-0.0655738	0.227064	0.738318
	55.2974	2.71562	99.6953	51.3898			90.7454	149.331	11.6557	4.99295	2.21938				290.2	362	303.6	88.8			-0.598551	-0.0888136	0.0244898	-0.236434
	2.01498	2.83107	100.412	151.089			159.726	183.149	23.8959	16.6588	1.8666				445.8	323.4	364.8	128.6			-0.712815	-0.570944	-0.350763	0.486676
	71.0105	28.3659	90.7454	164.756			108.209	188.977	8.83734	3.95424	3.6983				305.2	520.6	282.8	79.2				-0.355372	-0.0826751
	56.4647	24.494	159.726	91.876			79.637	99.0004	42.7254	6.19707	5.90703					387.8	184.8	111.8
	22.2306	1.02236	46.0849	116.309			110.279	112.108	59.6698	11.0768	7.24269
	46.8016	2.35466	298.088	3.76789			117.551	243.864	75.9745	6.52545	2.8707
	60.0224	1.76511	108.209	17.1099			180.036	97.0979	1.89361	1.34262	4.95383
	44.0812	15.2046	283.704	77.0784			83.1497	129.501	150.941	4.16043	6.9129
	31.1509	1.6384	33.3412	57.6545			86.8189	123.88	5.62387	1.7923	8.18483
	131.427	30.7258	220.153	7.05276			64.2279	98.8996	60.6359	2.28421	2.16387
	95.7059	3.72305	229.13	39.9316			145.097	132.577	4.99486	13.7536	35.1076
	80.1601	3.62325	79.637	40.8663			138.733	166.354	141.92	2.87952	12.2802
	56.4546	17.5809	110.279	20.6285			64.9887	55.3297	88.8092	1.08091	1.71867
	49.702	19.2435	117.551	7.74637			120.172	103.533	7.41587	3.75741	3.75625
	38.0563	63.1441	180.036	33.835			98.0696	74.6587	86.704	33.6714	1.9973
	61.5814	15.3844	83.1497	31.1172			82.5771	32.364	62.8459	20.8647	1.6126
	55.2767	47.6131	86.8189	96.6413			71.0359	27.3248	46.1579	13.6338	3.0234
	112.166	73.8726	64.2279	1.76063			101.276	47.497	19.7299	4.24344	2.28329
	53.7546	78.9843	46.9571	33.6126			121.095	48.1678	58.0804	4.93849	1.78553
	92.7445	26.8121	145.097	33.8924			57.2324	68.5717	102.13	37.0986	6.36285
	60.7621	18.5533	138.733	90.2318			125.11	143.886	71.9136		1.52676
	102.621	14.1808	64.9887	35.7055			140.349	92.7173	69.5178
	51.0662	37.5606	120.172	20.6918			124.148	62.9214	46.9496
	158.73	47.0509	98.0696	22.4739			154.392	49.7601	114.575
		20.6769	33.6573	39.5492			135.665		53.5968
		19.3973	82.5771	94.7217			148.035		63.471
			71.0359	69.9112			165.702		25.0195
			220.968	39.4515			145.451		11.7319
			101.276	14.2876			138.256
			121.095	35.9054			86.2372
			57.2324	83.2625			59.5901
			125.11	9.08124
			140.349	35.0643
			51.9157	101.535
			124.148	26.1221
			154.392	23.2711
			135.665	23.2223
			148.035	57.036
			165.702	29.4905
			145.451	32.0626
			138.256	29.596
			86.2372
			59.5901

## Sheet: Fig3
Figure 3a					Figure 3b					Figure 3c					Figure 3b
food deprivation (h)	0	6	18		food deprivation (h)	0	6	18		food deprivation (h)	0	6	18		food deprivation (h)	0	6	18
preference for	-0.448276	-0.672613	-0.517371		proboscis	-1	-0.816686	-0.700997		preference for	-0.255814	-0.0181818	-0.509804		proboscis	-0.530055	-0.59322	-0.54
denatonium well	-0.388149	-0.49282	-0.321101		preference for	-0.657106	-0.964642	-0.470588		10 MOhm well	-0.516779	-0.833066	-0.541067		preference for	-0.771712	-0.921708	-0.404858
	-0.576584	-0.264038	-0.249249		denatonium well	-0.878021	-0.471349	-0.307339			-0.270642	-0.219955	-0.631695		10 MOhm well	-0.587629	-0.244094	-0.590747
	-0.629767	-0.676209	-0.401603			-0.96962	-0.859429	-0.594625			-0.408	-0.625468	-0.478314			-0.724138	-0.672269	-0.659248
	-0.516588	-0.367989	-0.356037			-1	-0.457143	-1			-0.343405	-0.42126	-0.134598			-0.47876	-0.522727	-0.466474
	-0.454545	-0.28657	-0.0454546			-0.617021	-0.415948	-0.612903			-0.212828	-0.0470219	-0.668401			-0.318052	-0.129771	-0.149182
	-0.19084	-0.593785	-0.511789			-0.607595	-0.745912	-0.58371			-0.272436	0.011583	-0.830315			-0.347962	-0.261745	-0.694357
	-0.522857	-0.41573	-0.308725			-0.943396	-0.764228	-0.541284			-0.454035	-0.677054	-0.684004			-0.643275	-0.77918	-0.872803
	-0.53542	-0.661202	-0.24207			-0.754464	-1	-0.649562			-0.499628	-0.329609	-0.685101			-0.763192	-0.401575	-0.742002
	-0.23913	-0.845109	-0.243609			-0.708333	-1	-0.45496			-0.66879	-0.454545	-0.325301			-0.884679	-0.656051	-0.832288
	-0.246377	-0.586286	-0.440559			-1	-1	-0.633456			-0.417054	-0.00900901	-0.75918			-0.670259	-0.79798	-0.287293
	-0.610592	-0.742613	-0.24183			-1	-0.968831	-0.950125			-0.423497	0.0805009	-0.498576			-0.365994	-0.025641	-0.796191
	-0.712042	-0.676251	-0.228369			-1	-0.785268	-0.349754			-0.421941	-0.541284	-0.520115			-0.64812	0.0590631	-0.65625
	-0.57672		-0.203829			-1		-0.314065			0.0110375	-0.670717	-0.286624			0.0495049	-0.687636	-0.205318
								-0.298536				-0.898367	-0.586902				-0.870722	-0.676471
												-0.564669	-0.517514				-0.957774	-0.301486
												-0.251969	-0.867893				-0.65493	-0.621239
					leg	0.185185	0.529412	0.506173				-0.434109	-0.554031				-0.270833	-0.610071
					preference for	0.305921	0.482662	0.530726				-0.0769231	-0.407273				-0.632075	-0.805704
					denatonium well	0.116402	0.114865	0.149606				-0.611268	-0.728536				-0.0226244	-0.904849
						0.312281	0.485507	0.347826										-0.577381
						-0.258182	0.188119	0.374449
						-0.00970874	0.211618	0.550848
						0.442308	0.54717	0.310345							leg	-0.0526316	0.647059	1
						0.123188	0.363636	0.325							preference for	-0.216374	-0.0163934	-0.42857
						0.081761	0.377778	0.573935							10 MOhm well	-0.0165289	-0.0666667	0.438596
						0.272727	0.443038	0.165563								-0.134328	-0.241379	-0.0333333
						0.464789	0.403101	0.393617								-0.204706	0.235294	-0.544
						0.358696	-0.0326087	-0.176471								-0.128055	0.333333	0.0882353
						-0.0265487	-0.0434783	0.541667								-0.103858	0.381818	-0.188406
						-0.0123457	0.589744	0.579909								-0.193443	0.222222	-0.329268
						0.0476191		-0.0899471								0.0325815	-0.153846	0.44
								0.553571								-0.137809	-0.268293	0.034483
																0.0674157	0.575758	-0.58491
																-0.0199203	0.030303	-0.43802
																0.232044	0.235294	0.222222
																-0.475325	0.261905	0.908333
																0.109541	0.123867	0.619048
																	0.133333	-0.19745
																	0.212121	0.04918
																	0.0714286	0.131222
																	0.478261	0.128713
																	-0.261538	-0.47573
																		-0.40506

## Sheet: Fig4
Figure 4a					Figure 3b					Figure 3b					Figure 3b
										Canton-S flies					Canton-S flies
sucrose (mM)	100	200	400		sucrose (mM)	100	200	400							120 min analysis
										sucrose (mM)	100	200	400
preference for	-0.502209	-0.0814664	-0.163363		proboscis	-0.810588	-0.105121	-0.152639							sucrose (mM)	100	200	400
10 MOhm well	-0.774021	-0.397336	0.36021		preference for	-0.253061	-0.553425	0.531646		proboscis	-0.212766	-0.531915	-0.150943
	-0.531281	-0.581708	0.338936		10 MOhm well	-0.697511	-0.674528	0.627346		preference for	0.224138	-0.61326	0.717647		proboscis	0.0334928	-0.477273	-0.0114068
	-0.560229	0.0260417	-0.195036			-0.78808	0.104377	-0.193846		10 MOhm well	-0.451219	-0.569893	0.107438		preference for	0.0720461	-0.518349	0.320755
	-0.684295	-0.610811	0.450718			-0.703132	-0.640032	0.554217			-0.345972	-0.453416	0.461538		10 MOhm well	-0.350923	-0.515957	-0.0299401
	-0.751542	-0.657423	-0.617062			-0.776352	-0.697165	-0.694754			-0.428571	0.0606061	0.194175			-0.46908	-0.26087	0.361702
	-0.572435	-0.335277	0.0983683			-0.582595	-0.438568	0.122217			-0.604839	-0.0184049	0.246753			-0.642012	0.0319285	-0.110609
	-0.60888	-0.556742	-0.0600156			-0.675889	-0.586057	-0.0337838			-0.645022	-0.449735	0.116505			-0.748677	-0.300546	0.0935673
	-0.433892	-0.394495	-0.359629			-0.49703	-0.433283	-0.429825			-0.604563	-0.136691				-0.722908	-0.460358	0.238434
	-0.639766	-0.639423	-0.161765			-0.824417	-0.689944	-0.23522								-0.727811	-0.267477
		-0.0340357	0.112628			-0.599327	0.0041152	-0.116564
		-0.146067	-0.676577				0.244755	-0.690165		leg	0.0434783	-0.22449	-0.485714
										preference for	0.2	-0.218391	0.142857		leg	0.170732	-0.102041	-0.535354
										10 MOhm well	-0.25	-0.540984	0.130435		preference for	0.171717	-0.0947368	0.285714
					leg	0.494318	-0.00833333	-0.409836			0.487179	0.0454546	0		10 MOhm well	-0.114286	-0.396825	0.233333
					preference for	0.41896	0.269006	-0.481865			0	0.0526316	0.030303			0.42446	0.138686	0.222222
					10 MOhm well	0.0514541	-0.0325581	-0.323077			-0.196078	0.4	0.220339			-0.107692	0.0588235	0.234043
						-0.0898438	-0.0233546	-0.202614			-0.183099	-0.103448	-0.103448			-0.322196	0.303571	-0.0416667
						-0.418182	0.0357143	0.0511628			-0.275362	0.37931				-0.355224	0.0247934	-0.104167
						-0.136364	-0.442509	0.0403587								-0.118644	0.163636
						-0.222222	-0.596774	-0.290323
						0.371901	-0.22314	-0.373737
						0.5625	-0.125	-0.0898876
						0.428571	-0.327586	0.210191
						0.176471	-0.175572	-0.608696
						-0.375661

## Sheet: Fig5
Figure 5a				Figure 5b				Figure 5c				Figure 5d				Figure 5e				Figure 5e
																Canton-S flies				Canton-S flies
food deprivation (h)	8	16		food deprivation (h)	8	16		food deprivation (h)	8	16		food deprivation (h)	8	16
																food deprivation (h)	8	16		food deprivation (h)	8	16
preference for	-0.332425	-0.196663		proboscis	-0.015625	-0.201149		preference for	0.22659	0.27218		proboscis	0.3022	0.40278
4.7 MOhm well	0.16032	0.00952		preference for	-0.518987	-0.06367		4.7 MOhm well	-0.013027	0.66313		preference for	-0.092784	0.72213		proboscis	-0.830508	-0.485714		proboscis	0.342466	-0.225806
	-0.25847	-0.418464		4.7 MOhm well	-0.589744	-0.458874		with higher sucrose	0.26829	0.07468		4.7 MOhm well	0.49338	0.2939		preference for	-0.135135	-0.15942		preference for	0.571429	0.194969
	-0.390135	-0.184582			0.21311	-0.159353			0.08393	0.27651		with higher sucrose	0.11588	0.4527		4.7 MOhm well	-0.642857	-0.349594		4.7 MOhm well	0.409836	0.412371
	0.10625	0.08657			-0.291961	-0.587357			-0.026103	0.09228			-0.120448	0.49774			0.294118	-0.666667		with higher sucrose	0.108696	0.473684
	-0.229938	-0.196326			-0.101449	-0.638754			-0.178867	0.5808			-0.229032	0.69591			-0.148148	-0.591837			-0.46875	0.396226
	-0.180328	-0.309677			-0.540193	-0.257143			0.34181	0.21269			0.44156	0.38531			-0.325581	0.3			-0.031746	0.355191
	-0.150198	0.10781			-0.6	-0.298214			0.30169	0.50489			0.2521	0.82386			-0.469388	-0.587302			0.0588235	0.26
	-0.122222	-0.17577			-0.75	-0.736376			0.28909	0.11699			0.76316	0.14559			-0.586207	-0.366667			0.165468	0.0588235
	-0.188	-0.327842			-0.545455	-0.289756			0.07458	0.10118			-0.236364	0.27544			-0.246377	-0.8125			-0.6	0.495049
	0.1002	0.45686			-0.416667	-0.143221			-0.309524	0.3675			-0.166667	0.43829							0.205128	0.0704225
	0.45686	-0.371048			-0.485597	-0.389149			-0.039053	0.25998			-0.584	0.42092							-0.362637	0.325301
	0.252459	-0.188088			0.16556	-0.34433			-0.426791	-0.136951			-0.476636	-0.014925		Canton-S flies					0.2	0.311828
	-0.0492754	0.143617			-0.528757	-0.054581			-0.414894	0.15696			0.4375	0.14595		120 min analysis					-0.384615	0
	-0.117419	-0.343089			-0.012931	-0.739788			5.8e-17	-0.110024			-0.053333	-0.15							-0.317073	0.0422535
	-0.108722	-0.025732			-0.384615	-0.373594			-0.076555	0.58999			0.17751	0.64113		proboscis	-0.888889	-0.672727			0.166667	0.192308
	0.05325	-0.136691			-0.67037	0.11864			0.1353	0.29043			-0.038251	0.33927		preference for	-0.175	-0.364341			0.133333	-0.34
	-0.31746	0.08879			-0.349359	-0.260232			-0.059289	0.781614			0.02685	0.78325		4.7 MOhm well	-0.462687	-0.191919			-0.181818	0.184211
	-0.559494	-0.275563			-0.340967	-0.418685			0.14201	0.49915			0.65517	0.60026			-0.475	-0.502392			0.0930233	0.333333
	0.25385	0.04294			-0.343545	0.08826			-0.244288	0.12148			-0.521212	0.14662			-0.176471	-0.449541			0.189189	0.569892
	-0.237785	-0.530769			-0.703704	-0.466859			0.44847	-0.00921			-0.098468	-0.005726			-0.464647	-0.430464				0.136364
	-0.05151	-0.609499			0.35644	-0.535109			-0.244288	0.64918			0.30534	0.69552			-0.294872	-0.413333
	-0.404255	-0.241455			0.41333	0.55091			-0.180328	0.34762			0.14286	0.41743			-0.520661	-0.574257
	-0.298246	-0.311949			-0.490683	-0.641096			-0.039233	0.53493			0.47368	0.55708			-0.508772	-0.57377		Canton-S flies
	-0.366947	-0.733227			-0.668639	-0.606952			0.31635	0.30085			-0.659574	0.30225						120 min analysis
	-0.382313	-0.160767			-0.880208	-0.063452			0.14286	0.511022			-0.173653	0.60731
	-0.291771	-0.149312			-0.547718	-0.693607			0.2807	0.20817				0.29716						proboscis	-0.116279	-0.166979
	-0.244288	-0.445012				-0.398305				0.01948				0.03886						preference for	0.569061	0.348921
	-0.244288	0.5808																		4.7 MOhm well	0.254545	0.631961
		0.66313																		with higher sucrose	0.507576	0.566502
				leg	0.26829	0.18841						leg	0.12676	0.13178							-0.297297	0.0414508
				preference for	0.70968	0.34161						preference for	-0.333333	-0.411765							-0.219955	0.0916335
				4.7 MOhm well	-0.445783	0.46087						4.7 MOhm well	-0.116667	0.16667							-0.20548	0.263941
					0.35065	0.44292						with higher sucrose	-0.135593	-0.040268							-0.0228013	0.25
					-0.056604	-0.130435							0.08852	0.13043							-0.666667	0.61745
					0.08725	-0.014085							-0.07888	0.09192							0.202532	0.115646
					0.24615	-0.044776							0.2328	0.36566							-0.175879	0.12
					0.26	-0.433071							-0.102041	-0.116466							0.0666667	0.306773
					0.2782	-0.715054							0.22143	-0.027933							-0.384615	0.148148
					0.19018	0.23867							0	-0.056338							-0.175	0.0144928
					0.02655	-0.169892							0.33014	-0.030675							-0.290323	0.417219
					-0.032258	-0.570997							0.14286	-0.162055							0.16129	-0.278689
					0.15228	0.00565							0.21637	0.48428							-0.431579	-0.0666667
					0.03644	0.20354							0.13514	0.29457							0.0824742	0.101695
					0.21774	0.00803							0.04892	0.23699							0.312	0.0394737
					-0.080425	0.3096							-0.28382	-0.091286								-0.162791
					-0.064275	0.05166							0.18283	-0.096045
					0.04219	-0.011186							0.05118	0.1044
					0.05464	-0.0563							0.09843	0.01439
					0.26236	0.14951							0.06116	0.33483
					0.29961	0.46965							0.14358	0.03004
					-0.068404	0.1134							-0.146162	-0.041451
					0.72024	0.34568							0.30947	-0.115385
					0.51893	0.04661							0.2521	0.02638
					0.54545	0.4053							0.04889	-0.318113
					0.63171	0.62353							0.19529	-0.25591
					0.48732	0.60382								-0.018036
						0.38155								0.30756
														0.0846
														-0.06242

## Sheet: Fig6
Figure 6a						Figure 6b							Figure 6c
resistor (MOhm)	20	4.7	20	4.7		resistor (MOhm)	20	4.7	20	4.7			pair		pair		pair
sucrose (mM)	100	100	100	100		sucrose (mM)	10	100	10	100		resistor well 1 (MOhm)	33		33		33
food deprivation (h)	6	6	18	18		food deprivation (h)	6	6	18	18		sucrose well 1 (mM)	100		100		100
												resistor well 2 (MOhm)		10		10		10
proboscis	1.2	11.4	1.8	1.2		proboscis	5.6	1.4	1.6	1.6		sucrose well 2 (mM)		100		200		400
event	1	1.4	31.6	6.4		event	1.8	1	0.8	2.2
duration (sec)	3.2	0.6	0.6	2		duration (sec)	1	0.6	2.4	1.4		proboscis	2	2.8	3.2	3.2	2.8	1.8
	1.2	3.4	0.6	5.8			4	0.8	6.4	0.6		event	1	3.2	3.4	0.8	4	1.2
	3.6	1.8	7.2	2.4			2.8	8.8	0.6	5		duration (sec)	0.6	1.2	3.8	3.4	2.6	0.6
	1	1	2	5.8			1.2	3	5.2	0.2			2.6	0.4	3.8	4.6	2	1.2
	5.2	3	4.4	2.2			2.2	3.6	1.4	2			0.6	0.8	1.8	4.4	0.4	1.8
	1.8			4.6			1.4	3	1.8	2.8			0.6	1	7.6	5	2.8	7.4
	2.4	5	8.6				4.8	0.6	2.2	2.8			1.8	1.2	15.4	1	0.6	2.8
	3.8	0.4	8.8	6.6				1.6	4.6	5.6			3.8	0.8	3.4	11.4	1	1
	1.6		1.2	1.6			4.4	6	1	3.8			2	1.6	3		1.2	2.2
	6.2	2.6	4	1			1.4	0.6	4	5			1.6	0.8	8.2	2.2	3.4	1.6
	2	0.8	0.6				1	0.6	3.2	1.6			2.4	0.4	2.6	2.6	1	1.4
	2	2.2	3	1.4			2	8.4	4.4	5.8			0.8		8	1.6	1	5.6
	2	0.8		0.8			7	6.8	5.8	1.6			1.2	13.6	3.2	1.4	1.4	1.4
	3.2	2.4	3	0.6				3	10	1.8			2.2	1.4	8	3.2	11.6	1
	0.6	2.2	6.2	1.4			1.2		1.8	0.4			2	0.6	13.2	14	3.6	3.8
	2	2.2	1.8	0.8			1.8	1.6	3.6	2.8			1.2	1.2	0.8	1.4	2	3.6
	0.6	2.2	4.8	1.4			3	2.8	1.8	1.2			1.6	2.4	2	1	3	1.4
	2	1.2	3	0.6			2.6	0.4	6.2				5.4	1.2	3.4	3.4	1.4	6
	1.2		3.8	1			0.6	2.2	2.8	1			1.4	1.8	2.2	2.6	1.4
	2.6	2.2	3.8	0.4			2.8	2.2	4.4	4.2			4.2	2.6	2	2	2.6	3
	0.4	2.2	0.8	1.2			2	0.6		12			1	1	9.6		0.6	0.6
	1.4	3.6	2	3.6			4.8	7	0.8	9.4			3.8	2.6		3	1.8	1.2
	2.6	2.4	4	1.2				0.8	3.2	0.6			1.2	2.2	4.4	2.6	7	2
	1		2.2	1.6			2.2	2.4	1	4.4			0.6	4.2	0.4	2.6	2.2	2.4
	1.8	1.8	4.2	1.4			3.4	1.4	1.8	2.2				1.4	1	2		2.4
	4	0.8	1	2.2			2.6	2.4	2.2	11.8			19.6	0.8	11.2	5	1	1.8
		3.2		1.8			1.4	2.2	3.2	3.2			21.8	1	5.2	4	1.2	0.4
	17	1.6	1.8	3			1.8	3.8	2.6	1.8			3.6	3	2.6	2.2	1	4.8
	8.6	3.6	4.8	1.6			1.6	2.4	3.4	2.4			1	1	0.8	0.8	3.8	2.8
	0.8		11.2	0.4			0.6	4	2.2	9.6			3.2	0.6	9.6	5	1.6	1.6
	4.2	2	33.4	1			3.2	5.6	2.2	1.6			3.4	3.6	2	2.2	0.8	1
	8.4	2.6	2.4	2			1.8	4.4	4.6	1			0.6	3.4	15.4	0.8	2.2	1.8
	3.4	5.4	23.2				2	2.2	1.4	4			17.4	1.4	2.8	0.4	1.2	0.4
	1.4	1	4.6	14			1.6	7.4	3.2	4.8			2	2.8	7.6	6.8		1.2
	0.6	1.4	2	6.4			1.6		4	1.4			3.2	2.2	1.6	3.2	6	1.6
	5.4	1.8		2.2			6	0.6	1.6	7			1.2	0.6	3.8		1	7.4
	1.2	1	1.4	3.6			4.8	5.6	1.8	0.6			3.8	3.6	2.4	0.6	1.6	1.6
	3.4	0.6	1.8	2.4			2	0.8	5	1.4			4	0.4	1.4	0.8	1.4	3.4
		3.2	1.6	2.6			2	1.8	1.8	7.4			1	1	7.6	1.8	14.8	0.6
	2.4	4	1	2.2			0.8	10.4	3.6	3.2			1	3.6	4	2.2	1	2.4
	1.4		7.6	0.8			1.8	0.8	2.6				3.8	0.4	1	4.4	4.2	3.2
	3.4	8.8	0.6	3				12.4	2.8	6.6			0.6	5.2	0.6	1.6	1	0.8
	4.8	2.2	4.8	0.4			1.2	4	6.2	2.2			4	1	2	2	3.8	2.8
	2.8	1.8	1.2	2.4			2	0.6	3.2	4.8			0.6		2.4	1.2	2.8	5.8
	2.8	2	2				1.2	1.4		7.6			3.4	10.8	1	2.6	1.2	3.8
	0.6	1.8	9.6	1.6			1.2	1.6	1.4	3			4.2	5	3.2	0.8	0.8	1.4
	2.8	2	4.8	0.6			6.2	3.4	0.8	4.8			1	1.6	4.6	2.6	1.4	1.6
		0.6	1.8	1.8			4.8		5.6	6.8			0.8	1.6	3.8	1.2	1.6	8.6
	3.6	1.8	1.8	4.2			0.8	1.6	0.8	2.2			1.8	0.4	2.4	9.4	11.4	1
	7.6	3.2					2.8	2.6	7	8.2			4.6	5.2	4.8	1.4
	3.4	1.2	1.6	2			2.6	1.4	0.8	0.6			3.6	1.8	18.6	3.2	2.2	3.2
	1.4	4.4	0.6	6.4			3.6	6.2	1	1.2			2	2.6	3.6	1.8	1	3
	5.8		4.6	2.2			1.8	1.6	0.8	4.6			2	0.6	2.8	4.6	1.2	8.2
	4	4	3.8				2	2	1.4	2.8			0.6	3	8.4	2	0.8	0.6
	6	1.4	0.8	2			2.6	3.6	2.4	0.8				1.8	3.8		1.2	2.4
	1.2	0.4	2.6	2			2.8	3.4	1.4	2			1.2	0.8		2.6	2	2.2
	1.4	1	3.6	4.4			1.2	16	3.2	9.8			0.6	0.6	4.8	7.2	0.8	0.4
	1.4	2.6	8	6.8			3.2	1.6	4	11.8			6.6	1.4	0.8	7	2.2	5.6
	2.4	1	2	0.6			3.6	1.4	2	2.2			8.8	3	3.2	1.4	1.4	1
	3	1.4	3.2	1.4			2.2	3	1.2	8.8			1.2	1.6	3.2	7.8	3.6	2.6
	2.4	1.2	8.2	1.4			1.4	7.2	1.6	10			1.2	2.2	1.6	4	0.6	2.4
	2.6			1.2					4.4	1.2			3.6	1.2	4.2	1.6	0.8	2.4
		2	1.4	3.8			23.4	10	1.8	4			2.2		2.2	5	0.4	4.4
	2.6	2.2	5	2.4			3.4	1.4	3.8	1.2			1	3	3.6	3.6	1.8	6.8
	1.8	2	0.6				2.2	2.4	4.4	13.4			2.6	1.2	4.6	9	1	2.2
	2.2	4.2	3.4	0.4			27.2	3.2	2	2.6			7.8	2.4	2.6	5		1.6
		2.4	3.8	1.6			2.4		2.4	0.8			1.2	2.2	3.4	7.4	12.4	0.8
	1.2			2			4	2.2	3.6	5			8	3.2	9.6	10.6	4.4	4.6
	1	0.8	2.4	1.4			2.6	2		5.6			1.6	2	1.4	8.6	0.4	0.4
	2.6	2.8	1	1.6				0.6	7	1.6			1	3.4	0.4	0.8	2	1.2
	2.6	1.2	2	2.4			3.2	2.4	3.8	1.4			8.8	0.8	1.2	7.4	19	5.8
	2.2	1.8	1.6	2			9.4	5.4	2.2				1.2	1	15.6	2	1.4	0.8
	2.4	1.6	2.4	0.6			25.2	2	5	4.6			1.2	0.8	1	7	1.4	4.8
	4.4	3.6	1.2	1.8			1.6	0.8	2.2	3.8			11.4	0.6	1.2	2.2	4
	1.2	0.8	2.2				2	1.4	1	1.4			2.6	3.8	2.4	2.6	1.4	0.8
	2.2	1.4	3	0.6			2	1.2	1.4	4.2			2	0.8	1.2	1	1	2.4
	2	3	0.8	1.4			3.6	6.6	6.4	1			10	2.2	5	1	0.6	0.8
	1.6	3.4	1.4	1.8			4	5.2	3.4	6.6			2.6	2	3.8	0.6	3.2	1.8
	2	1	1.2	1			2.2	4.6	1	9.6			0.6	1.8	3		0.8	0.6
	0.4	1.8	3.2	2			1	4.8	2.2	3.6			0.8	2	5.6	8.2	0.6	3
	3	1.6	1.2	6.2			2	1.8	3	14.8			7.4	1.2	4.4	3.2	2.4	0.6
	2.6	1.2	1	1.8				2	2.2	1.2			0.6	1.4	1.6	0.6	1	0.4
			3.2	1.4			1.4	4	2.6	1.2			3.4	1.2	0.8	4.4	3.8	3.4
	26.6		1	3.2			9.4	1	1.2	11.6			1.6	1.2	3.2	3.4	1.6	0.8
	2		0.8				1.4	13.2	2.6	4.6			2.4	3.6	2	6	3.4	3.4
	2		1.6	2			2.4		3.2	0.8			0.8	2.6	2.4	5.2	3.6	0.8
	3.2		0.8	1.2			1.4	4.6	5	4.2			2.8	1	0.4	0.4	1.6	4.2
	1.2		4.8	1.6			3.2	4.8		2			1.8	2	1.8	5.6	4.8	6.6
	3.4		3	1.2			1	4.4	0.8	3.6			2.4	2.2	0.8	6.8	3.6	5
	9.8		2.6	1			3	6.6	1.2	1.6			1.6	2.2	9.6	0.8	2	2.2
	1.2		4.4	2.8			5	4.4	0.6	2.8			1.6	1.8	2.8	0.6	1	1.6
	4.6		3.6				3.8	9.6	1.2	5.4			1.2	0.6	5	1.6		3
	3.4						2.6	5.6	2.6	6.4			1.2	1.6	3.6	0.8	1.8	2.4
			0.6				3.8	3	2.4	4.8			4	6.8	6	2.8	5.4	2.6
	0.8		1.6				1.4	0.8	2.8	12.4			6.4	1	3.6	6.2	0.8	1.6
	1.6		3.2				2.8	4.4	0.6	7			4	1.6	9.4	0.4	1.6	0.6
	1.2		1.2				1	5.8	1.6	0.8			5	1.8	3.8	13.2	4.2	1.8
	2.4		3.8				1.2	4	1.8	3.2			2.6	2.2		5.8	0.6	1.6
	3.4		2.2				1.6	5.4	1.8	0.8			1.6		1.6	1	1.4	1.2
	3.2		3.6				1.6		1.4	1.4				6.2	1	1.8	4	0.8
	1.2		5.2				8.6	6.2	2.6	5			6.4	6.2	1.8	0.8	4.4	1
	1.2		5.8				2.2	0.2	3.4	5.4			13.4	1.8	4.8	1	3.4	0.4
	2.8		3					3.2	2.2	5			5.8	2.2	11.6		1	1.6
	4		5.4				2	6	0.4	7.6			3.6	1	5.4	3.2	0.8
	2.4		5.4				2.2	2.6	1.2	4.2			5.4	9.2	2.2	1.2	1.6	14.4
	2.4						2.2	3.4	1	1.4			1.2	1.8	10.6	0.6	2	3
	1.8		1.8				2.8	8	1				4.8	2.8	6.6	4.8	2.2	5.2
	1.4		2.8				4.4	0.6	1.4	5.4			4.6	4.8	9.4	3	0.6	10
	3.8		2.4				2.8	1.8	0.6	1.2			1.6	1.8	15.4	1.8	1.6	26.4
	2.2		5.4					6		1.8			8.8	2	4.2	1.4	0.8	2.6
	1		2.2				1.2	9.8	2.4	3.2			1.6	7	0.8	1	1.6	4.2
			3				1	0.2	1.4	3.6			2.6	2	7.8	4.6	2.8	2
	0.4		1.2				3.8	3.4	2.4	6.6			16.8		2.2	8.4	2.4	5
	4.2		4.4				1.2	0.2	2	2.4			2	0.4	5	5.2	1	0.8
	2		5				1	1.8	1.6	1.6			5	13.6	22.4	1	2.4	2.8
	2.4		2				4.2	4.8	2.6	3			28.8	6.2	3.4	2	0.6	0.4
	3.2		13				2.2	2.2	0.6	2.2			7.6	11	0.8	4	1.6	1
	2.8		36				2.4	2.8	0.4	3				1.2		0.6	2.6	1.4
	4.8		4.8				2.4	9.4	1	3.2			14	2.2	1.2	2	0.8	2
	3.6		0.6				2.4	2.6	3.8	7.8			2.8	2.2	1.8	3.2		3
	14.8		0.6				0.8	5.8	3	1.6			1	2	4	1.2	1	15.6
	5.2		1.6				1.8		0.4	3.4			13.6	3	0.6	1	1	5.4
	2.6		1				1.8	1.4	1.2	4.2			5	1.6	3.2	0.8	2.4	2.2
							1.8	1.2	4	11.4			3	0.6	0.4	1.2	2.8	8.8
	0.4						0.6	2.2	1	6.8			3.6	1.4	1.2		3.6	4.4
	2.6						2.8		0.8	2.2			3.6	1.8	17.8	0.8	2.2	2.6
	0.8							3.8	3.2				5.6	2.4	7	1.2	1
	1.8						22.2	3.6	0.6	13.2			2.2		1.2	1	1.8	9.8
	1.6						0.8	3	2.8	0.8			2.4	7.4	0.8	7.2	0.8	1.8
	0.6						1.8	2.4	0.6	4			3.2	3	4.6	1.8	2	1.6
	1.6						0.2	3.2	2.4	10.6			5.2	4.6	0.8	11.2	0.8	6
	1.4						0.8	7.6	2.2	2.4			5.4	5.2	2.8	2.8	5	3.4
	1.4						36.6	1.4	0.8	3.8			5	0.8	13.4	0.6	0.4	4.4
	3.8							5.4	6.6	4.6			2.4	3.4	3.2	3.8	2.4	0.6
	1						2	4.6	2	4.4			11.8	2	4.8	2.6	3.4	8.2
	5.2						2.6	4.4	2.4	6.6			2.2	1.4	1	12	0.8	5.2
	4.6						1.6	0.8	2.2	16.6			1	1.6	1.6	1.4	3	2.8
	0.8						2	5.2	1.6	3.4			2.8	2.8	1.4	1.4	1.2	2.2
	10.6						1.4	2.2	2.2	1			1.2	1.6	1.2	0.6	3	6.8
	1.6						2.4		1.6	1.6			12.8	0.6	3	4.8	3	12.8
	0.6						1	4		1.2			2	0.8	3.4	0.6	3	3.2
	1.4						1.4	2	1	0.4			13	0.8	0.6	1.2	2.2	1.8
	1.6						1.6	1.4	1.6	0.4			3.8	0.8	1.4	2	2.4	2
								2.2	0.8	4.4			3.8	4.8	2.4	0.6	6.6	3
							2.2	2.2	3.2	8			9.4		2.6	2	7.4	6.4
							6.8	0.8	5.4	1.2			1.8	28.2	0.6	0.6	0.8	3.4
								2.4	1.8	4.8			1.2	0.6	3.8		0.6	2.2
							2.4	1.8	2.8	4.2			6.2	0.2	2		3.2	2.2
							2.4	4	1.2	10.8			3.6	0.6			2	4.4
							0.8	2.6	2.4	0.8			4.6	2.6	8.2		1	1.8
							6.6	1.6	6	1.6			1	1.4	4		2.6
							4	1.6	1.8	10.4			6.2	1.8	6		1	7.2
							0.8	2	2.4	0.8			1.4	1	2.6		3.6	2.8
							2.6	1	4	0.6			1.4	9	1.2		1.6	5.6
							5		2.8	1.4			10	3.8	1.2		1.2	2.6
							1.6	1.6					1.4	3	0.8		1.4	1.4
							1.6	1.6	2.2	0.4			2.4		1		3.4	1
								2.2	1.4	5			1.2		0.6		1.6	1
							2.2	1.4	2.6	9.2			3.6		0.8		1.2	1.4
							3.6	2	1.2	8.8			11.4		0.8		1.4	7.2
								3.2	3	1.4					0.8		1.2	31.4
							0.6	1.8	3	2.4			7.8		5.8			9
							0.2	1.8	4	3			6.8		7.8			12.2
							1.6	1	0.8	7.6			0.6		1			7.8
							1.6	2.8	3.8	5.8			1.6		4.2			0.8
							2.4	2	1	1.8			1		1.2			2.4
							1.8	1.8	2.4	2			3.4		6.2			1.2
							1	1.2	3.2	5			5.8		5.6			4.8
							1.2		2	2.4			9.6		1			1.8
							1.2	1.2	1.8	2.2			2.2		2.6			3
							1.8	0.8	1.8	6.2			1.2		0.4			10.4
								2.4	2.8				5.2		1.6
							0.6		2.6	2.4			1.6		0.6
							1.8	3.2	2.2	3.4			17.2		4.8
							0.6	1.6	6.2	5.8			15.4		13
							1.8	3.2		2.2			3.8
							1	2.6	3	5.2			4.2		19.2
							1.2	1.8	4	2.4			15.2		1.2
							0.6	0.8	2	2.2			8.8		8.4
							1.2	1.6	2.2	8			2.4		1
							1.4		0.8	2.4			2.8		2.8
							0.8	1.6	1.6	1.6			0.8		1.2
							2.2	3.2	0.6	1.8			2.6		2.6
							1.6	0.8	0.8	2			3.2		1.2
							1.6	1.6	5.8	2.2			2.2		2.6
							1		2	2.4			11.8		4.4
							2.6	1.2	1.4	6.8			15.6		5
							0.8	1.8	2	4			2.6		0.6
							1.2	1.4	7.6				12.6		3.8
							3.4	1.2	1.4	3.2			10		0.6
							0.4	1.6	2.8	23.4			1.8		4
							1	0.6	1	1.4			2.6		0.6
								1	2.8	3.6			7		1.8
							3.2	2.8	4.4	5			0.8		10
							1.8	0.8	3	3.8			0.6		2.2
							1	0.8	1.4	5					0.6
							1.8	1.2	0.8	5.4			3.6		2.2
							0.8	1.2		0.8			6.2		34.8
							1	1.4	1.6	1.8			1.8		16
							0.8		1.2	18			1		6.2
							2.4	1	1.2	10.8			9.2		4.8
							1.8	2	4.2	1.8			8.2
							3	3.2	3	2			4.6		2.8
							4.6	1.6	5	2.2			1.8		2.4
							1.6	1.2	0.6	3.4			7.2		4
							4.2	2.6	4.2	0.4			6		4.8
							3.2	0.6	0.8	6.6			0.6		2.2
							2.6	0.8	3.4	1.2			2.4		0.8
							1.4	2.4	2.4	9.8			5.2		0.6
							4.6	0.8	4.6	3.6			2.6		3
								1.8	1.2	1.2			4.8		2.2
							1.4			2.8			3.4		0.6
							1	2.4	1.8	15			1.4		4
							2	1	1.4	9.2			6.8		0.8
							2.6	1.4	1	9.8			3.6		1.4
							4.4	2.8	1.6				14		1
							0.6	2.4	2.2	2.2			21.2		1
							1.8	1.2	3.4	2.2			6.4		1
							1	3.4	1	4.6			6.8		5
							0.8	0.6	3.4	0.8			4.2		1
							3.4	1	1.6	3.2			5.4		7.4
							4.4	1.2	2	2.8			4		5.8
							2.2	1	1.6	6.6			13.8		0.4
							1.6	3.2	1.8	2.8			0.6		3.2
							3	1.6	2.6	13.4			1.8		1
								2.6	2.6				4.8		15.2
								4.4		2.4			2.8		1.4
								3	2	1.8			2		1
								3.4	1	0.8			3.6		2.2
								2.2	0.8	1.2			3		3.4
								2	1	1.4			7.8
								2.2	1.2	2.8			6
								2.8	1.4	1.8			1.6
								1.6	3	1.4			3
									2.2	3.8			3.4
								2.6	0.8	1			3.8
								2	3	2.2			3.8
								1	2.4	3			2.8
								0.8	6	1.8			4.4
								0.6	1	1.2
								2.4	1.6	0.8
								1.6	0.6	5.4
								2.8	4	0.6
								0.6		3.6
								2.6	3	5.4
								7.2	4.4	4.6
								0.8	2.8	2.6
								4.2	0.8	4
								4.6	1	0.8
								4.4	1.8	1
								0.6	1.4
								3.2	2.6	3
								1.2	2.2	1
								0.8	1	3
								0.8	2	2.6
									2	6.6
										0.6
									1.4	4.8
									2.4	3
									1	1
									0.6	3.2
									1	1.6
									4.4	1
									1.6	1.2
									2.4	7
									3	6
									3	1.8
									2.6	2.6
									2.4	2
									8.6	1.2
										3.8
									4.6	4.2
									3
									2.4	2.2
									6.8	3.8
									3	2.2
									1.2	1.2
										9
									1.4	1.8
									3.4	3.4
									1	1.8
									8.2
									0.8	2
									6	1.8
									1.6	0.8
									1	5.2
									6	2.8
									2	1.6
									2.2	1.4
									2.8	2
									0.8	3.6
									2.2	2.4
									0.2	3.6
									1	0.8
									3.4	0.6
									3.6	2.4
									2	2.4
									1.6	2
									1	2
									3.4
									2.8	2.4
									1.2	7.8
									2.8	3
									1.6	0.6
									2	0.8
									1.2	1.6
										1.4
									1.8	1.6
									1	1.6
									2.8	4.8
									2.6	2.2
									1	1.2
									2	2.2
									3
									1.2	1.4
									3	1.2
									1.6	2
									1.6	3.2
									3	2
									1.6	2
									2	1.8
									1	2.2
									2.6	0.8
										1.6
									1.2	4.6
									1	4.6
									2	3.6
									1.6	2
									2
									1.6	2.2
									3	1.6
									1.8	1.6
										1.2
									0.8	0.8
									1.4	2
									1.8	3.2
									1.6	1
									2.6	1.8
									4.6	5.6
									1.2	2.4
									6	3.2
										4
									1.2	0.8
									3.6	1.2
									2.2	1.6
									4	1.6
									5.8	3
									2.4	0.8
										1.2
										3.4
										1.6
										1.8
										1.2
										1.2
										1.8
										1.8
										5
										4.2
										1.6
										2.4
										1.6
										4.4
										1.6
										1.2
										2.4
										0.8
										2.2
										1
										1.8
										0.6
										3
										1.2
										2.8
										1.4
										12.4
										20.8
										1.4
										1.8
										2
										2.2
										13.8
										0.2

## Sheet: Fig7
Figure 7a				Figure 7b				Figure 7c				Figure 7c				Figure 7d						Figure 7d
Gal4	-	NPF		Gal4	-	NPF		Gal4	NPF	NPF		Gal4	NPF	NPF		Gal4	NPF	NPF	NPF	NPF		NPFR allele	+	c01896	+	c01896
UAS	Kir1.2	Kir1.2		UAS	Kir1.2	Kir1.2		UAS	shi[ts]	shi[ts]		UAS	shi[ts]	shi[ts]		UAS	shi[ts]	shi[ts]	shi[ts]	shi[ts]		resistor (MOhm)	33	33	10	10
								temperature	room	32°C		temperature	room	32°C		temperature	room	32°C	room	32°C
proboscis	-0.41088	-0.41971		proboscis	-0.72681	-0.22717										resistor (MOhm)	33	33	10	10
preference	-0.30882	-0.00053		preference	-0.70248	-0.19321		consumption	0.26	-0.61		proboscis	-0.31544	-0.09577								proboscis	22.2	30	19.6
for high sucrose	-0.3882	-0.25908		for equal sucrose	-0.80507	-0.63839		preference	0.33	-0.68		preference	-0.50545	0.055599		proboscis	16	2.4	22.8	0.8		event	8.4			8
high current well	-0.78355	0.008636		high current well	-0.63989	-0.6147		for high sucrose	0.29	-0.84		for high current	-0.51568	0.56721		event	1.2	7	2.4	14		duration(sec)	13.8	8	10.6	1.8
	-0.02689	-0.44462			-0.51481	-0.66827		with caffeine	0.09	-0.43			-0.64805	0.201878		duration(sec)	13.4	27	1.6	9.4			10.4	2	12.4
	-0.57549	-0.33566			-0.68729	-0.67184			0.06	-0.63			-0.32837	0.165799			9.8	2.8	1.4	8.4			14.2		7.4	1.6
	-0.55014	-0.45292			-0.7995	-0.63862			0.75	-0.8			-0.1573	0.244425			1.4	5.8	1.2	2.6			1.2	10.2	2.8	7.4
	-0.53728	-0.29879			-0.87002	-0.28454			-0.02	-0.44			-0.09324	-0.20218			6.6	4.2	19	7.8			18	21.4	1.2	35.2
	-0.19981	-0.24085			-0.74138	-0.55332			0.2	0.64			-0.19498	0.049025			44.8	7.2	14.4	7.8			0.6	23.6	23.6	13.6
	0.099444	0.361368			-0.54539	-0.47529			0.1	-0.56			-0.2852	-0.48704			5.4	7.4	4.6	1			2.2	1.6	2.8	9.4
	-0.37399	-0.21891			-0.60293	-0.52736			-0.14	-0.53				-0.18124			6.6	5	5	13.4			4.4	30.4	2.6
	-0.57514	-0.04478			-0.5593	-0.47529			0.53	-0.71				0.025882			0.8	8.2	2.6	13.8			1.8	0.6	2.6	4
	-0.65104	-0.30769			-0.60293	-0.52736			0.26	0.14							13	6	6.8	4.2			9.2	14.2	1	5.8
	-0.1155	-0.13447			-0.5593				0.35	-0.12							9.6	9	7.2	16.4				4.8	2	3.2
	-0.21388	0.316838							0.86	-0.45							14.4	22.8	0.8	1.2			4.6	1.6	1.2	3.6
	-0.32677	0.20155							0.44	0.16							1.2	19.6		4.2			3.6	0.8	1.6	1.8
	-0.41193	-0.31897							0.57								20.6	8	30.4	15.6			9	3.2	1.6	4.6
	-0.63145	-0.39029															1	7.6	1.8				1	3.8	1.4	1
																	6.8	7.8	3.8				1.4	6.2	1.2	5.4
																	9		1.6				9	1	1.4	7.6
																	1.4	13.2	2.6	1.4			3.8	2.4	2.6	5.6
																	3	14.4	2.6	10.6			1.6	0.6	1.8
																	8.6	24.6	2.8	14.8			5.2	1	2.6
																	7	3.8	1.8	1.4			12.2	6.4	1.6	32
																	2	15.6	2	1.4			1.8	1.4	3.4	6.8
																	6.4	14.8	11.6	9.8			2.6		1.4	5.4
																	16.2	5.4	3	4.6			1.4	6.6	2.2	21.2
																	5.4	6	4	2.2			5.8		3	31.6
																	1.6	48.4	4.2	2.4			3.8	6	2.4	2.2
																	6.2	4.4	7.8	1.2			0.8	8.2	2.2	10
																	9.8	1.2		1.6			16.6	4	2.8	13.4
																		14.2	3	1.8			1.2	7	1.6	12.2
																	27.2	2	3.2	8			3.8	4.2		4.2
																	1	2.2	3	4.6			0.8	3		16.8
																	1.2	3	2.2	21.6			2.4	3.6
																	0.8	0.8	1.2	16.2			2.8	6.4	30.4	24.4
																	2.6	0.6	0.8	3.4			9.4	5.6	38.6	26.8
																			1.2	21.6			2.4	3.4	6.4	20.8
																	2		6.8	3.4			14	6.4	5.2	3.2
																	0.8		8.2				3.6	10.2	18.2	11.4
																	5.8	4.2	2	10.2			0.8	11	1.4	10
																	1.6	10	1.6	4.4			2.2	3	2.6	9.2
																	12	0.8	1.2	3.8			0.8	20.4	1	1.8
																	3.2	0.6	4	20.2			6.2	1.6	2.6	5.2
																		0.6	1.4	6			10.6		5	1.6
																	1.6	1	1.4	19			2.8	0.6	1.2	3
																	4.4	9.6	5.8	12.4			0.8	1.8	1.2	3
																	3.8	1.2	5.4	6.6			3.4	0.6	1.4	1
																	12.4	2.2	0.6	31.4			1.4	1	4.2	1.4
																	1	2.2	1.2	13.4			2.6	1.2	2.4	17.8
																	10.2	3.2	2.4	1			2.4	0.6	3	19.2
																	2.6	3.4		15.4			2.4	25.2	4
																	1.2	2.6		4.4			11.6	14.8	2	5.2
																	3	5.2		4.8			3		2.8	30
																	2	0.8		33.8			1	5.4	1.4	4
																	1.2	0.6		2.4			12.6	3.2	2.6	1
																	12	10.4		1.6			2.2	1	4.6	1.4
																	1.8	2		13.4			20.6	13.2	3.2	4.4
																	14.2	1.8		6.2			2.6	1	1.6	3.4
																	8.6	1		20.4			3.4	3.4	1.6	2.4
																	6.4			22			5	2	2.8	4.2
																	1.6	13.6		14			2.6	0.8	3.2	3.8
																	22.4	4		4			8.8	1.2		13.2
																	5.4	3.2		18			7.6	25	26	17.4
																		10.2		14.8			4.8		33.4
																	0.6			1.2			0.6	2	12	5.6
																	1.4						5.4	1.6	7.6
																	5.4	0.8		5.6			11	28	4.8	33.6
																	5.4	4.4		19.4			7.8	7.6	4	2.6
																	4.8	6.4		5.2			1.6	5.4	14	5.6
																	0.8	65.6		20			2.2	7.2	6	4.4
																	2.8	5.8		5.4			6.8		1.8	4.4
																	0.6	0.8		4.8			11.2	8.8	18.2	13
																	7	3		3			7.6	7.6	1.8	5.8
																	0.6	7.6		8.2			19.4	4.8	3	3.6
																	0.6			1.2			1.8	0.6	1.6	3
																	9	6.6		25.6			3.8	1.2	6.2	2.6
																	1.4	3.4		7.8			1.6	10.8	5.6	6.8
																		30.6		11.6			12.8	9.2	2.6	18.8
																	2.4	3		6.2			2.4	3.6	13.6	6.8
																	5.4	17.2		13.6			2.6		10.2	3.6
																	2.4	5		12.6				5.8	6.4	1.4
																	22.8	1.2		0.6			9.6	0.6	3.6	4
																	2	2.2		0.8			14	33	11.4	5.6
																	4.6	22.8		4.8			32.2	8.4	7	2.2
																	2.2	5.4		4.8			9.6	5.4	6.4	7
																	2.4	11		0.8			1.4	1	5	7.8
																	6.8			1.2			1.4	4.2	10.4	3.4
																	3.4			13.4			0.8	4.6	9	2.2
																	6.8			21			1.2	6.6	1.4	5.8
																	8.4			3.8			3.6	7.6	11.4
																	0.6			0.6			1.6	1	12.8
																	6.8			1.4			9	1.2	18.2
																	11						0.6	3	5.4
																	1.8						11.6	7.8	6.6
																	2.6						1.2	1.4	4.4
																	3						7	27	8.4
																	3						6.2	1.8	2.2
																	7.2						26.6	12.2	8.4
																	2.4						3.2		6.4
																	4						5.6	3.4	2.4
																	9.8						2.6	0.8	2.8
																	4.8						0.6	1.8
																	3.6						1.6	1.2
																	15.4						6.4	8.2
																	3.4						33.2	1.2
																	12.8						6.6	1.2
																	8.4						1.8	13.4
																	6.4						13	2.2
																	5.8						1.4	7.6
																							14.2	8.6
																								7.6
																							6.4	2.6
																							3.4	1.4
																							2.6	9.2
																							4.8	5.6
																							1.8	2
																							1.6	2.2
																							3.6	2.2
																							0.8	2.8
																							5.4	2.6
																							12.6	3
																							6	15.2
																							3
																							5.6	26.2
																							2.2	17.2
																							1.6	6.4
																							4	3.2
																							6.8	0.6
																							4.2	6.6
																							1.2
																							6	1.6
																							2.4	0.8
																							3.2	3.8
																							4	1
																							11	5.6
																								3
																							1	6
																							25.2	6
																							0.8	18.2
																							29.4	3
																							6.2	2.6
																							3.8	1.4
																							2.6	2
																							26.6
																							16	8.4
																								9.2
																							30	0.8
																							21.6	3
																							9.2	2.2
																							7.4	14.8
																							7.4	1.8
																							9.8	5
																							6.6	3.2
																							4.4	1.6
																							7.8	8.2
																							2.2	0.6
																							10.2	2.2
																							0.8	4.8
																							1.4	5.8
																							3	0.6
																							3	0.8
																							2.2
																							14.8	6
																							22.2	3.2
																							1.2	1.2
																							5.6	6.6
																							1.4	4.8
																							4.4	2.2
																							12.4	1
																							2.6	5.8
																							5.4	1
																							5.4	7
																							13.6	2.8
																							3.8	0.8
																							8.2
																							8	0.6
																							9.4	2.8
																							22.6	11.2
																							1.8	0.8
																								20.2
																							4.6	37.6
																							0.6	12.2
																							6.4
																							1.4	17.2
																							1.8	35.8
																							3.2	8.4
																								8
																							1.4	18
																							1.6	8.6
																							15.6	2.2
																							0.8	7.6
																							1.2	2.6
																							3	24.8
																							18.2	31.6
																							5.4	3
																							4.8	1.2
																							8.2	0.8
																							12.4	11
																							7.4	8.4
																							2.4	1.2
																							11	1.2
																							10.8	8.2
																								0.6
																							25	6.8
																							22.2
																							16.2
																							10.6	0.6
																							3.8
																							0.8
																							38.6	3.6
																							4.2	1
																							1.4	5.8
																							16.8	13.4
																							13.2	11.6
																							5.6	1.4
																							1.4
																							10.6	16.2
																								3.2
																							4.4	3
																							4.8	1.2
																							2.2	1.6
																							0.6	0.6
																							3.6	4
																							1.6	0.6
																							1.4
																							1.6	0.6
																							6.2	1.4
																							3.4	2
																							1	3.8
																							2.4
																							0.6
																							0.8	2.6
																							0.8	7
																							16	6
																								4.2
																							1.8	5.6
																							1.4	9.6
																							1.4
																							4.2	1.6
																							8.4	1.2
																							10.6	0.8
																							9.8	2.4
																							1.2
																							8.8	10.2
																							2.8	0.6
																							27.2	7.8
																							3.4	6.8
																							3.4	3.2
																							3.6	14.2
																							2.6	1.8
																							1.4	2.4
																							6	4.2
																							3	15.6
																							1.4	2.4
																							5.4	19.4
																							5.2	1.2
																							6	1
																							6.6	3
																							2.2	3
																							4.6
																							0.8	2.4
																							2.6	4.2
																							1	7.6
																							33	8.4
																							3	13.6
																								3.4
																								2.8
																								1.4
																								1.4
																								6.4
																								2.4
																								13.8
																								10.8
																								1.4
																								1.2
																								2.2
																								11.6
																								2
																								6.2
																								1.6
																								10.8
																								13
																								13.8
																								1.8
																								5.2
																								4.6
																								1.6
																								0.8
																								21.2
																								3.2
																								4.2
																								1
																								1.8
																								8.4
																								9.2
																								0.6
																								0.6
																								3

## Sheet: FigS1
Figure S1
inter-eveent	0
interval (sec)	0
	0.2
	0.4
	0.4
	0.4
	0.4
	0.4
	0.4
	0.4
	0.4
	0.4
	0.4
	0.4
	0.4
	0.4
	0.4
	0.4
	0.4
	0.4
	0.4
	0.4
	0.4
	0.4
	0.4
	0.4
	0.4
	0.4
	0.4
	0.4
	0.4
	0.4
	0.4
	0.4
	0.4
	0.4
	0.4
	0.4
	0.4
	0.4
	0.4
	0.4
	0.4
	0.4
	0.4
	0.4
	0.4
	0.4
	0.4
	0.4
	0.4
	0.4
	0.4
	0.4
	0.4
	0.4
	0.4
	0.4
	0.4
	0.4
	0.4
	0.4
	0.4
	0.4
	0.4
	0.4
	0.4
	0.4
	0.4
	0.4
	0.4
	0.4
	0.4
	0.4
	0.4
	0.4
	0.4
	0.4
	0.4
	0.4
	0.4
	0.4
	0.4
	0.4
	0.4
	0.4
	0.4
	0.4
	0.4
	0.4
	0.4
	0.4
	0.4
	0.6
	0.6
	0.6
	0.6
	0.6
	0.6
	0.6
	0.6
	0.6
	0.6
	0.6
	0.6
	0.6
	0.6
	0.6
	0.6
	0.6
	0.6
	0.6
	0.6
	0.6
	0.6
	0.6
	0.6
	0.6
	0.6
	0.6
	0.6
	0.6
	0.6
	0.6
	0.6
	0.6
	0.6
	0.6
	0.6
	0.6
	0.6
	0.6
	0.6
	0.6
	0.6
	0.6
	0.6
	0.6
	0.6
	0.6
	0.6
	0.6
	0.8
	0.8
	0.8
	0.8
	0.8
	0.8
	0.8
	0.8
	0.8
	0.8
	0.8
	0.8
	0.8
	0.8
	0.8
	0.8
	0.8
	0.8
	0.8
	0.8
	0.8
	0.8
	0.8
	0.8
	0.8
	0.8
	0.8
	0.8
	0.8
	0.8
	0.8
	0.8
	0.8
	1
	1
	1
	1
	1
	1
	1
	1
	1
	1
	1
	1
	1
	1
	1
	1
	1
	1
	1
	1
	1
	1
	1
	1
	1
	1
	1.2
	1.2
	1.2
	1.2
	1.2
	1.2
	1.2
	1.2
	1.2
	1.2
	1.2
	1.2
	1.2
	1.4
	1.4
	1.4
	1.4
	1.4
	1.4
	1.4
	1.4
	1.4
	1.4
	1.4
	1.6
	1.6
	1.6
	1.6
	1.6
	1.6
	1.6
	1.6
	1.6
	1.6
	1.6
	1.6
	1.6
	1.6
	1.8
	1.8
	1.8
	1.8
	1.8
	1.8
	1.8
	2
	2
	2
	2
	2
	2
	2
	2
	2
	2.2
	2.2
	2.2
	2.2
	2.2
	2.2
	2.2
	2.2
	2.2
	2.2
	2.2
	2.2
	2.2
	2.2
	2.2
	2.2
	2.2
	2.2
	2.2
	2.2
	2.4
	2.4
	2.4
	2.4
	2.4
	2.4
	2.4
	2.4
	2.4
	2.4
	2.4
	2.4
	2.6
	2.6
	2.6
	2.6
	2.6
	2.8
	2.8
	2.8
	2.8
	2.8
	2.8
	2.8
	2.8
	2.8
	2.8
	3
	3
	3
	3.2
	3.2
	3.2
	3.2
	3.2
	3.2
	3.2
	3.4
	3.4
	3.4
	3.4
	3.4
	3.4
	3.6
	3.6
	3.6
	3.8
	3.8
	3.8
	3.8
	3.8
	3.8
	4
	4
	4.2
	4.2
	4.4
	4.4
	4.4
	4.4
	4.6
	4.6
	4.6
	4.6
	4.8
	4.8
	4.8
	4.8
	5
	5
	5
	5
	5
	5
	5
	5.2
	5.4
	5.4
	5.6
	5.6
	5.6
	5.8
	5.8
	6
	6
	6
	6
	6
	6
	6
	6
	6.2
	6.4
	6.4
	6.4
	6.6
	6.8
	6.8
	7
	7
	7
	7
	7.2
	7.4
	7.4
	7.4
	7.8
	8
	8
	8
	8.2
	8.2
	8.4
	8.4
	8.6
	8.8
	8.8
	9
	9.4
	9.4
	9.6
	9.6
	9.8
	10
	10
	10.2
	10.8
	10.8
	10.8
	11
	11
	11.2
	11.2
	11.2
	11.2
	11.2
	11.4
	11.8
	11.8
	12
	12
	12.2
	12.4
	12.4
	12.6
	12.6
	12.8
	12.8
	12.8
	13.2
	13.6
	13.6
	13.8
	13.8
	13.8
	13.8
	14
	14.2
	14.2
	14.4
	14.4
	14.6
	14.6
	14.6
	15
	15
	15
	15.4
	15.6
	15.6
	15.8
	16
	16
	16
	16
	16.2
	16.6
	16.6
	16.8
	16.8
	17
	17
	17.2
	17.2
	17.4
	17.4
	17.4
	17.8
	17.8
	18
	18.2
	18.4
	18.4
	18.8
	18.8
	19
	19
	19.2
	19.2
	19.4
	19.4
	19.6
	19.8
	19.8
	20
	20.8
	21.4
	21.4
	21.6
	21.6
	21.8
	21.8
	22
	22
	22.4
	22.8
	23
	23
	23.2
	23.6
	24.2
	24.4
	25
	25
	25.2
	25.8
	26.2
	26.2
	26.6
	26.6
	27.6
	27.8
	28
	28
	28
	29
	29.4
	30
	30.2
	30.2
	30.2
	30.6
	31.2
	31.4
	31.4
	31.6
	31.8
	32.8
	32.8
	32.8
	33.2
	34.2
	34.2
	34.4
	35.4
	35.6
	35.8
	35.8
	36
	36.4
	36.6
	37.6
	38.8
	39.2
	39.2
	39.4
	40.4
	40.6
	40.8
	40.8
	41
	41
	41.2
	41.2
	41.6
	42
	42
	42.2
	42.8
	43
	44
	44.2
	44.6
	45
	45.8
	46.2
	46.8
	47.6
	47.6
	48.6
	49.6
	49.8
	50
	50.6
	50.8
	50.8
	51
	51.6
	51.6
	53
	53.4
	53.4
	53.6
	54.6
	55
	55
	55.4
	58.8
	59
	59.6
	59.8
	63.8
	63.8
	64.6
	65
	70.4
	70.8
	71.2
	71.6
	71.8
	72.8
	74.4
	74.6
	74.6
	76
	77
	78.8
	81.2
	81.8
	82.4
	84.6
	84.8
	88.8
	89.4
	91.6
	91.6
	92.2
	93.8
	93.8
	99.2
	99.4
	102.2
	104.4
	105.2
	110.8
	112.4
	112.6
	117.2
	120.4
	123.2
	128.6
	130.2
	130.4
	148.2
	151.4
	154.6
	164.4
	164.8
	169.6
	179.8
	187.4
	188.2
	189.6
	192.6
	208.8
	209.6
	211.2
	244.6
	251.8
	252.4
	255
	271.8
	273.8
	277.8
	279
	287
	292.2
	410
	541.8
	605.8
	748.8

## Sheet: FigS2
Figure S3 left						Figure S3 left
resistor (MOhm)	33	10	3	1		resistor (MOhm)	33	10	3	1
proboscis	4.6	1.6	6.4	NA		fraction of	0.4	0.604	0.431	0
event	8.8	1.2	3.6			proboscis events	0.6	0.591	0.341	0
duration (sec)	7.2	3.2	24.4			out of total events	0.447	0.048	0.263	0
	1.4	1.2	3.6				0.474	0.436	0.355	0
	59.4	1.6	2				0.373	0	0.379	0
	1.2	1.4	1.8				0.463	0.518	0.418	0
	40	2.4	12.8				0.595	0	0.159	0
	18.8	1.8	2.8				0.37	0.32	0.253	0
	93	1.8	4
	76.2	1.2	1.4				0.808	0.542	0.4	0
	23.2	3.6	2.2				0.793	0.692	0.37	0.03
	186.2	1.8	2.4				0.8	0.478	0.44	0.03
	1.6	4.6	8.2				0.839	0.7	0.43	0
	1.8		8.2				0.773	0.515	0.08	0.02
		2.4	5.8				0.84	0.568	0.1	0
	69.2	2.2	3.6				0.889	0.585	0.24	0.02
	2.8	1.2	2.2				0.889	0.588	0.29	0
	35.2	2.6	4.6
	5.8	2.6	1.6						0.03	0
	2	2.6	1.8						0.09	0
	5	2.2	1.6						0.14	0
	2.4	2.8	3						0	0.03
	12.4	1.6	3.8						0.03	0
	37		3.4						0.08	0
	3.4	4.8	4.6						0.05	0
	3.4	1.8							0.05	0
	3.8	5.2	1.4
	6.2	3	1.6
	7.4	3.6	1.8
	4.2	1.4	14.4
	6.8	2.4	1
	4.4	1.4	1.8
	17.2	2	0.8
	4.6	4.8	1.4
	3.8	5	0.8
	4.8		1.2
	4.6	19.2	1
	4	1.4	1.2
	4.2	1.6	14.6
		32.4	2.8
	12.6	2.8
	3	1.4	2.2
	2.4	4.8	4.4
	2.4		3.2
	25.8	10.4	2.6
	10.6	2.2	1.4
	6.4	1.8	1.4
	26.4	4	16
	2.2	2.8	1.2
	3.8	1.2	3
	2.2	1.8	2.2
	4.4	1.2
	1.8	2.8	6.8
	2.8	1	1.6
	2.8	1.8	4.8
	8.4	2.4	14.4
	9	1.8	20.2
		1	5.6
	19.4	2	3.4
	9.8	3.6	3.6
	10.8	4	1
	2.2		1.4
	7.2	3.2	10.8
	14.2	1.4	3
	15.2	2	2
	2.8	4.4	3.8
	2.2	2.8	14
		1	6.2
	60.6	2	6.8
	3.4	1.4	2
	8.8	2.2	0.8
	2.6	1.4	3
	6.6	3.6	1
	22	1.8	6
	4	1.4
	78.4	1.8	7.8
	7.6	1.4	3.2
	4.2	2.2	2.4
	2.8	1.4	2.4
	7.8	1.8	4.6
	2.2	1.2	2.2
	10.4	3.6	1.2
	13.8	0.8	2.2
	3.6		2.2
	4.4	52	1
	3.8	4.2	1
	2.6	1.8	1.6
		1.6	2.6
	16	3	0.8
	67	3.4	1.4
	0.8	3.6	1.8
	1	9	0.6
	9.6	1.6	2.4
	13.6	3.2	1
	7	2.6	1
	35.4	2	1.4
	16.2	5	4.2
	25.2	4.2	3.2
	2	2.6	2.6
	1	2.4	1.8
	4.4	6.8	1
	5.6	6.8	5
	7	1	1
	3.6	2.4	1.2
	2	3.2	1.8
	1	3	3.4
	7.4	1.8	2.8
	31.6	1.8	1.4
	22.4
	3	26.8	2
	12.4	2.6	2.8
	1.6	1	2.4
	4.2	3	1.8
	0.8	1.6	1.6
	2.8	2.4	3
	0.8	1.6	0.8
	0.6	1.2	1.8
	0.8	2	4.8
	0.6	1.6	1
	5.4	2	1.2
	1	2.6	2.6
	9	0.8	1.6
	4	1.4	1
	2.6	1.6	1.6
	1.6	1.4	2
	5	1	1.8
		2	1.2
	63.4	1	4.6
	13.4	2.2	1.2
	37.8	1.6	0.6
	7	2.2	1.8
	0.6	1.4	1.4
	2.6	1	2.4
	5	1.8	1.4
	28.8	1	1.6
	0.2	1	0.8
	1.6	1.4	0.8
	5.8	3.6	1.2
	6.6	1.8	4.6
	4.2		2.8
	3.6	13.8	1.6
	3.6	2.8	1.6
	19.2	3.4
	9.6	3.6	2
	3	2	0.8
	1.2	10	3.2
	2	3	2
	3.6	3.4	1.8
	2.4	3.4	2.6
	3.4	3.2	2
	3.6	1.6	2.4
	3	3	1.2
		2.8	2.2
	52	2.2	1.2
	7.6	3.8	1.4
	10.8	1.8	2
	2.8	4.6
	2.4	2.6	10
	1.8	1.8	2.2
	1.6	2.4	8.2
	4.6	2.2	1.2
	3	2.6	2
	1.8	4.2	1.8
		2.8	2
	24.8	18.4	4
	3.8	2.2	2.4
	2.4	1.4	10.8
	5.2	2.4	5.2
	3.4	18	10.8
	7.2	8.6	4.8
	1.4	4.8	2
	37.8	3.6	1.4
	0.4		4.2
	14.4	15.8	2
	2	4.8	5.4
	1.4	4	29.2
	2.4	14.8	3.6
	5.6	2.6
	1.6	2
	3.4	10.6
	5.2	1.8
	3.4	1
	0.2	3.8
	2.8	1.6
	2.4	2.2
		1.4
	26	1.8
	6.6	23.6
	1.6	2
	1.2	2.2
	1	2
	0.6	2.2
	5.8	3.2
	4.2	2.4
	2.2	0.8
	8.4	2.4
	2.6	2.6
	18.4	2.4
	2.4	3
	20.6		3
	0.6	4.8	2.2
	2.8		5.4
	34.8	3.4	2.6
	0.8	2	2.4
	1	4	3.4
	7	2	1.8
	1	2.8	2.6
	2.4	3.8	2.4
	2.6	3.2	2.4
		5	1.2
	1	3.2	3.4
	46.4	3.6	2.6
	7	8.2	2.8
	6.4	1.8	21.8
	2.2	2.6	2.4
	1.2	3	1.6
	2.8	1.4	1.4
	4.8	0.8	1.6
	5.4	2.4	0.8
	1.2	2.2	1
	0.4	1.8	2.8
	2.4	2.4	1.8
	0.8	1.2	1.6
	4.4	28.2
	0.8	1.6	3.8
	1.6	1.2	1.8
	2.6	1.2	2
	0.8		2.2
	7	25.8	2
	17.2	3.6	3.4
	2.8	1	3.8
	2.2	1.2	2.4
	3.2	27.8	9.4
	7.4	1.4	2.2
	12.2	4.2	2
	2.6	3.4	1.8
	2.8	4.8	82
	6.8	11.2	1.6
	3.4	2.6	32
	4.6	3.4	1.6
	0.6	2.6	3
	4.4	4.4	1.4
	1.6	2.2	0.8
	1.2	2.4
	0.6	1.4	4.8
	1	3.4	3.8
	2.8	3	2.6
	5	0.6	4.8
	1.8	3.2	22.4
	3	4.6	1.6
	3.2	1.8	2.6
	2	2.2	1.8
	10.2	2.8	1.8
	2	2.2	1.2
	1.4	12.2	1.2
	2.6	1.8	3.4
	4.2	2.2	1.6
	2.6	0.6	2.6
		2	1.4
	29	1.8	1.6
	0.6	2.2	1.2
	6.4	3.2	1
	6.8	2	1.8
	15	2	1.2
	54.4	1.8	2.4
	1.8	1.6	2.4
	1	2	1
	2	1.4
	3.4	3	7.2
	5.2	9.8	5.4
	5.6	0.6	5.4
	9.2	2.4	2.8
	0.6	1.8	2.4
	3.2	1.2	1.2
	1.2	1.2	2
	20.4	3	2
	5	1.2	2.4
	2.8	6.2	2
	6.2	3.8	3.2
	3.8	2.4	1.2
	6	0.6	9
	3	8.6	6
	2.8	2.4	0.8
	5.4	2.6	0.6
	4	1.6	2.4
		1.4	5
	21.8	2	2.2
	4.8	3.2	1.4
	3	3.2	2.6
	2.4	1.4	0.8
	23.2	1	1.4
	51.6	1.4	1.4
	7.4	1.6	3.4
	9.6	5	7.6
	3.6	3.6	2.6
	8.4	1.6	4.2
	14.6	4	3.8
	3	1.2	1.2
	2.2	2.8	2
	24.2		8.2
	1.2	38.4	4.2
	2	16	1.6
	2.2	4.8	1.8
	2.2	0.8	3.8
	2	2.2	0.8
	6	2.6	1.8
	3.2	7.4	2.6
	9.6	11	2.4
	3.4	1.6	5.4
	3.4	1	2.8
	1.4	3	2.6
	1.8	2.4	6
	4.4	8	4.6
	2.8	3.4	3.6
	2	3.6	22.2
	2.6	1.8	2.8
	3.2	1.2	2
	7.6	2.2	4
	2.6	4.2	3.2
	4.4	11	3.4
		7.2	4.2
	4.8	3.4	3.8
	12.2	5.4
	3.6	3	2.8
	6.4	4	3.6
	5	19.8	3
	44.4	4.6	1.8
	3.2	1.4	4.4
	3	5.8	1.4
	1.6	3
	1.6	2.8	4.8
	2.6	0.8	2.4
	1.4	2.2	24
	11.6	2.8	10.2
	2.4	3	4.2
	2.6	8.4	2.2
	1.8	1	1.6
	2.6	2	3.2
	3.6	5.2	4.6
	8.6	4.4	5.2
	1.6	2.4
	2.4	3.4	3
		4.6	1.8
	56.6	24	1.8
	3.2	1.8	1.8
	5	1.8	2.4
	1	3.4	3.2
	61.2	3	6.2
	0.6		2.4
	0.4		1.8
	48.6
	8.4		11.6
	5.6		2.2
	3.6		2.2
	7.8		3.2
	10.8		4.4
	4.2		8.6
	5.2		3.8
	2.6		1.2
	3		1.6
	2.6		2.4
	2.8		1.8
	2.2		3
	7.8		8.4
	3		2.6
	3		1.8
	1.2		2.2
	8.4		4
	3.4		15.2
	3		4.2
	4		3.4
	3.4
	0.6
	0.8
	2.4
	0.6
	15
	2
	28.8
	0.6
	8.4
	2.2
	4.2
	1.6
	1
	4.2
	1.4
	0.6
	1.2
	0.6
	7.4
	4.2
	1.4
	3.2
	5.6
	4.4
	1.8
	4
	0.8
